# Supplementary material for: Identification, expression, and association analysis of calcineurin B-like protein–interacting protein kinase genes in peanut
Source: Front Genet. 2022 Sep 5;13:939255. doi: 10.3389/fgene.2022.939255 (PMC9483126; doi:10.3389/fgene.2022.939255)
Supplement: Supplementary file 1 [file Table2.XLSX]

## Sheet: Sheet1
Seq_1	Seq_2	Ka	Ks	Ka_Ks	EffectiveLen	AverageS-sites	AverageN-sites
AhCIPK3	AhCIPK16	0	0.00663721	0	1338	302.667	1035.33
AhCIPK9	AhCIPK22	0.00288323	0.0345792	0.0833806	1368	325.5	1042.5
AhCIPK9	AhCIPK13	0.267199	1.49942	0.178201	1314	306	1008
AhCIPK7	AhCIPK20	0.00277393	0.0195133	0.142156	1395	311.5	1083.5
AhCIPK4	AhCIPK15	0.0125201	0.0414004	0.302414	1503	335.167	1167.83
AhCIPK8	AhCIPK21	0	0.0225158	0	1215	270.5	944.5
AhCIPK12	AhCIPK25	0.00157048	0.0216329	0.0725967	1650	375.167	1274.83
AhCIPK5	AhCIPK17	0.0253612	0.0871367	0.291051	1242	279.583	962.417
AhCIPK2	AhCIPK22	0.269698	1.57712	0.171007	1314	306.417	1007.58
AhCIPK2	AhCIPK9	0.266021	1.51189	0.175953	1314	306.75	1007.25
AhCIPK2	AhCIPK13	0.0047981	0.0325873	0.147238	1359	313.583	1045.42
AhCIPK11	AhCIPK24	0.00556761	0.0515076	0.108093	1383	301.333	1081.67
AhCIPK13	AhCIPK22	0.270879	1.56368	0.173231	1314	305.667	1008.33
AhCIPK6	AhCIPK18	0.0119352	0.0753606	0.158374	1194	265	929
AhCIPK1	AhCIPK14	0.00280025	0.0262897	0.106515	1383	309.667	1073.33
AhCIPK10	AhCIPK23	0.00349702	0.0060945	0.573799	1476	329.5	1146.5
