# Supplementary material for: Identification, expression, and association analysis of calcineurin B-like protein–interacting protein kinase genes in peanut
Source: Front Genet. 2022 Sep 5;13:939255. doi: 10.3389/fgene.2022.939255 (PMC9483126; doi:10.3389/fgene.2022.939255)
Supplement: Supplementary file 2 [file Table3.XLSX]

## Sheet: AdCIPK
Light	AdCIPK1	AdCIPK2	AdCIPK3	AdCIPK4	AdCIPK5	AdCIPK6	AdCIPK7	AdCIPK8	AdCIPK9	AdCIPK10	AdCIPK11	AdCIPK12	AdCIPK13
Box 4	8	14	6	5	4	4		5		5	4	8	6
G-Box		4	1	1			1	1	2	1			2
GT1-motif			2	1							1		4
Sp1				1
ACE	1				1								1
MRE	1		1							1	1	2	1
G-box	2	4		1		1	1	1	2	1		2	6
3-AF1 binding site		1
AAAC-motif		1
I-box	1		1	3			1						1
TCT-motif	1		2		1	1		1	2				2
L-box												1
Part of Light
GA-motif	3						1						1
GATA-motif		1	2		1	2						1	1
LAMP-element				1				1
GTGGC-motif
chs-CMA2a					1					2
AT1-motif			1		3	1					1
ATCT-motif
Box II								1	1
AE-box						1					2
chs-CMA1a
ACA-motif						1
TCCC-motif
ATC-motif					1
chs-Unit 1 m1
CAG-motif
GATT-motif
Gap-box										1
Auxin
TGA-element	1					1	1		1		1
TGA-box
AuxRR-core	1
Abscisic acid
ABRE	3	6	1	2		1	2	3	2	2		2	6
Methyl jasmonate
CGTCA-motif		1		1	2	1	3	2			1	1
TGACG-motif		1		1	2	1	3	2			1	1
Salicylic acid
TCA-element			1	1		1	1				4
Gibberellin
P-box	1									1		2
GARE-motif										2	1
TATC-box					1				1
Flavonoid
MBSI						1			1
Wound
WUN-motif		1	1		3	1		1	1	1	1	1	1
Defense and stress
TC-rich repeats					1				2		1
Anaerobic
ARE	1	1	2	2		2	1	2	2		5	1	3
Low-temperature
LTR		1	1	4						2
Drought
MBS									2	2	1
Anoxic
GC-motif		1
Meristem
CAT-box	2		1	1					1			1
Cell cycle
MSA-like
Zein
O2-site			1					3				1
Seed
RY-element	1
Palisade mesophyll
HD-Zip 1	1								1
Endosperm
GCN4 motif												1	1
AACA_motif		1
Circadian
circadian	1						1		2			1
	29	38	24	25	21	20	16	23	23	21	25	26	36

## Sheet: AiCIPK
Light	AiCIPK1	AiCIPK2	AiCIPK3	AiCIPK4	AiCIPK5	AiCIPK6	AiCIPK7	AiCIPK8	AiCIPK9	AiCIPK10	AiCIPK11	AiCIPK12	AiCIPK13	AiCIPK14	AiCIPK15
Box 4	6	4	2	5	1	5	8	5	5	6	4	3	3	6	10
G-Box	3			1	1				2	1			1	2
GT1-motif	2		3	2	1	2	1		1	1		6		4
Sp1			1		3	3
ACE						1					1			1
MRE											1	2	1	1	2
G-box	5	1	2	5		1	1	1	1	1	1		1	6	1
3-AF1 binding site				1
AAAC-motif
I-box			3	1			1		1					1
TCT-motif		1		1	1		2		3			2		4
L-box															1
Part of Light
GA-motif	1								2					1
GATA-motif	1	1		1	1	1	1	1	1		1	1		1	1
LAMP-element				1		1				1
GTGGC-motif
chs-CMA2a				1							1
AT1-motif				1											1
ATCT-motif	1									3
Box II									1
AE-box													2
chs-CMA1a
ACA-motif															1
TCCC-motif							1
ATC-motif
chs-Unit 1 m1
CAG-motif
GATT-motif
Gap-box
Auxin
TGA-element		1					1	1	1			1
TGA-box
AuxRR-core								1
TGA-box	1
Abscisic acid
ABRE	6	2	1	4	1	1	1	1	2	1	1		1	6	1
Methyl jasmonate
CGTCA-motif	3		1	1	1			3			1			1	1
TGACG-motif	3		1	1	1			3			1			1	1
Salicylic acid
TCA-element	1							1	1			1			1
Gibberellin
P-box	1				3		1					1		1	2
GARE-motif								1					1
TATC-box
Flavonoid
MBSI												1
Wound
WUN-motif		1	1					3	1			1	3	1	2
Defense and stress
TC-rich repeats		1							4				1
Anaerobic
ARE	1	1	6	2	1	3	1	2	3	1			4	2	1
Low-temperature
LTR		1	1		2					2	3
Drought
MBS				1					1		1
Anoxic
GC-motif
Meristem
CAT-box							2								1
Cell cycle
MSA-like														1
Zein
O2-site															1
Seed
RY-element				1
Palisade mesophyll
HD-Zip 1							1
Endosperm
GCN4 motif	1				1
AACA_motif
Circadian
circadian					2	1	1					1			1
	36	14	22	30	20	19	23	23	30	17	16	20	18	40	29

## Sheet: AhCIPK
Light	AhCIPK1	AhCIPK2	AhCIPK3	AhCIPK4	AhCIPK5	AhCIPK6	AhCIPK7	AhCIPK8	AhCIPK9	AhCIPK10	AhCIPK11	AhCIPK12	AhCIPK13	AhCIPK14	AhCIPK15	AhCIPK16	AhCIPK17	AhCIPK18	AhCIPK19	AhCIPK20	AhCIPK21	AhCIPK22	AhCIPK23	AhCIPK24	AhCIPK25	AhCIPK26
Box 4	3	4	4	10	7	4	4	2	4	4	11	6	5	4	8	7	6	4	3	6	1	2	4	12	3	6
G-Box		2	1	1				2	1			2	3	2		1			1	3	2	1
GT1-motif	1		1	1	3		3		1	1		4	1	2	2	3	2		2	1		1	2		6	4
Sp1		1												10			6
ACE					1							1					1				1
MRE					1		1	1		1	1	1									1		1	1	2	1
G-box		2		1	2			1	1	2	2	6	5		1		1	1		1	1		1	1		4
3-AF1 binding site				1			1
AAAC-motif
I-box		3	2		1							1			1											1
TCT-motif	2				1	1	1		2			2		1	2			2				2			2	3
L-box											1													1
Part of Light
GA-motif	1		2				1			1		1			2							1	1			1
GATA-motif	1		2			1					2	1	1	2	1	1	1	2			1			1	1	1
LAMP-element	1		1			1	1										1			1
GTGGC-motif
chs-CMA2a								7													5
AT1-motif	2	1	1				1				1					1								1
ATCT-motif							1						1	1						1
Box II									1
AE-box			1				1
chs-CMA1a																1
ACA-motif																								1
TCCC-motif															1
ATC-motif	1																1								1
chs-Unit 1 m1
CAG-motif
GATT-motif
Gap-box								1
Auxin
TGA-element					1					1					1				1						1	1
TGA-box	1												1
AuxRR-core																							1
Abscisic acid
ABRE		4	1	1	2			3	1	1	2	6	6	2	1	1	2		1	3	3		1	1		3
Methyl jasmonate
CGTCA-motif	2			1		1			1		1		2	1		1	1	1	1		1	1		1		6
TGACG-motif	2			1		1			1		1		2	1		1	1	1	1		1	1		1		6
Salicylic acid
TCA-element	1								1	3				1	1				1			1		1	1
Gibberellin
P-box					1			3	1		1			3	1						2			2	1	1
GARE-motif							1	1	1		1							1	1			1	1
TATC-box													1				1
Flavonoid
MBSI																		1							1
Wound
WUN-motif	2	1		1		1		1		2	1	1	1	1		1		1	3				2	2	1
Defense and stress
TC-rich repeats	1								1		1							2				2			1
Anaerobic
ARE	1	1		1	1	2	1		4	3	1	2	2	1	1	6	3	1	2	2	1	4	1	1		2
Low-temperature
LTR		3			1			1						2	1			1		2	1		1
Drought
MBS					1			3	2						1					1	4	2	1
Anoxic
GC-motif													2								1
Meristem
CAT-box	1				2						1				2		1	1						1
Cell cycle
MSA-like												1													1	1
Zein
O2-site						2	1				1													1
Seed
RY-element									1													1
Palisade mesophyll
HD-Zip 1					1										1
Endosperm
GCN4 motif											1	2	1	1						1				1		2
AACA_motif				1																	1
Circadian
circadian					1	1			2		1			2	1		1		2			1		1	1
	23	22	16	20	27	15	18	26	26	19	31	37	34	37	29	24	29	19	19	22	27	21	17	31	23	43
