# Supplementary material for: Identification, expression, and association analysis of calcineurin B-like protein–interacting protein kinase genes in peanut
Source: Front Genet. 2022 Sep 5;13:939255. doi: 10.3389/fgene.2022.939255 (PMC9483126; doi:10.3389/fgene.2022.939255)
Supplement: Supplementary file 3 [file Table6.XLSX]

## Sheet: Sheet1
	Trait	Chr	Position	P_Values	Gene ID
	SL_r1	A09	903480	1.17908	Aradu.Z7XZ9
	SL_r2	A09	903480	0.627604	Aradu.Z7XZ9
	SL_r3	A09	903480	1.60713	Aradu.Z7XZ9
	SL_r4	A09	903480	2.13018	Aradu.Z7XZ9
	SL_r5	A09	903480	0.995464	Aradu.Z7XZ9
	PL-r1	A09	903480	1.86012	Aradu.Z7XZ9
	PL-r2	A09	903480	0.743186	Aradu.Z7XZ9
	PL-r3	A09	903480	0.80894	Aradu.Z7XZ9
	PL-r4	A09	903480	2.10182	Aradu.Z7XZ9
	PL-r5	A09	903480	1.45321	Aradu.Z7XZ9
	HSW-r1	A09	903480	0.832063	Aradu.Z7XZ9
	HSW-r2	A09	903480	0.566774	Aradu.Z7XZ9
	HSW-r3	A09	903480	2.18046	Aradu.Z7XZ9
	HSW-r4	A09	903480	1.10663	Aradu.Z7XZ9
	HSW-r5	A09	903480	0.345073	Aradu.Z7XZ9
	SR_r1	A09	903480	1.6558	Aradu.Z7XZ9
	SR_r3	A09	903480	2.59517	Aradu.Z7XZ9
	SR_r3	A09	903480	2.15677	Aradu.Z7XZ9
