# Supplementary material for: Identification, expression, and association analysis of calcineurin B-like protein–interacting protein kinase genes in peanut
Source: Front Genet. 2022 Sep 5;13:939255. doi: 10.3389/fgene.2022.939255 (PMC9483126; doi:10.3389/fgene.2022.939255)
Supplement: Supplementary file 4 [file Table4.XLSX]

## Sheet: Sub
Index	CK1-1	CK1-2	CK1-3	B1-1	B1-2	B1-3	C1-1	C1-2	C1-3	D1-1	D1-2	D1-3	E1-1	E1-2	E1-3
arahy.Tifrunner.gnm2.ann1.TE3LXI	2.39	5.48	2.24	1.3	2.28	3.17	2.69	2.28	2.32	0.88	1.41	2.75	0.55	0.88	0.85
arahy.Tifrunner.gnm2.ann1.N6YX8I	0.7	0.85	0.65	0.18	0.37	0.43	0.05	0.29	0.07	0.42	0.6	0.25	0.28	0.53	0.35
arahy.Tifrunner.gnm2.ann1.069RBA	5.23	3.99	5.09	2.3	12.67	5.55	2.65	1.68	2.11	3.15	2.05	2.02	3.4	2.47	3.64
arahy.Tifrunner.gnm2.ann1.HIWA31	5.5	5.11	4.68	0.18	2.16	2.45	1.15	0.6	1.2	1.16	2.08	1.53	1.14	1.01	1
arahy.Tifrunner.gnm2.ann1.MA0DIS	4.27	2.53	4.23	2.35	14.07	17.63	13.31	2.21	8.36	2.72	4.15	1.15	14.82	5.91	4.45
arahy.Tifrunner.gnm2.ann1.9ML3HZ	12.33	7.94	10.34	3.83	14.68	24.45	12.66	8.33	15.18	12.25	8.85	5.49	9.39	14.61	10.38
arahy.Tifrunner.gnm2.ann1.KQQ5DM	13.54	8.26	11.53	3.31	19.15	28.65	23.63	4.13	19.53	15.07	13.89	4.9	6.01	6.06	5.06
arahy.Tifrunner.gnm2.ann1.50QZS1	19.83	21.19	19.41	25.24	22.68	22.78	13.88	16.2	12.94	4.93	7.02	6.37	6.62	12.18	13.35
arahy.Tifrunner.gnm2.ann1.YEIN47	2.17	2.76	2.15	1.31	4.29	3.74	6.68	2.81	5.43	1.85	3.21	2.26	0.21	0.62	0.84
arahy.Tifrunner.gnm2.ann1.R30FAJ	58.6	111.3	62.83	72.66	139.86	153.8	382.91	184.66	307.36	29.31	70.65	101.24	63.93	63.74	71.11
arahy.Tifrunner.gnm2.ann1.L0AIUK	10.19	12.25	10.58	4.8	5.3	6.82	3.9	3.83	3.78	24.08	11.14	9.85	8.35	15.38	7.59
arahy.Tifrunner.gnm2.ann1.RMG3R2	0.93	0.53	0.91	0.61	0.89	0.54	0.2	0.16	0.48	1.37	0.8	0.98	1.96	1.07	1.07
arahy.Tifrunner.gnm2.ann1.M8C26Q	3.13	3.91	2.48	1.1	3.06	4.06	2.84	3.58	3.22	1.59	2.32	1.56	1.32	0.92	2.17
arahy.Tifrunner.gnm2.ann1.4X641H	3.9	3.64	3.59	0.4	2.96	2.95	1.62	0.88	2.35	2.02	2.27	1.78	1.84	1.65	1.49
arahy.Tifrunner.gnm2.ann1.QIVE9X	6.75	3.49	3.07	2.43	2.84	4.51	5.27	1.82	2.39	1.99	2.7	3.47	4.1	2.05	2.73
arahy.Tifrunner.gnm2.ann1.I9I2G1	10.49	7.03	10.73	11.55	48.66	50.91	37.24	7.57	22.23	8.67	12.25	4.24	29.95	10.19	9.45
arahy.Tifrunner.gnm2.ann1.84D15R	3.04	1.8	2.87	1.07	3.52	4.23	1.24	0.53	1.2	2.69	1.95	0.71	4.02	3.93	2.63
arahy.Tifrunner.gnm2.ann1.JQ1SFF	14.5	12.43	13.16	5.42	19.98	30.12	18.83	11.5	20.7	12.96	12.18	5.74	12.12	18.87	12.9
arahy.Tifrunner.gnm2.ann1.EY5MJ2	16.25	11.05	13	7.94	32.29	47.75	44.09	6.43	31.12	15.47	29.84	16.86	15.47	9.66	8.55
arahy.Tifrunner.gnm2.ann1.42B8G7	25.69	34.76	27.75	27.98	28.17	32.53	25.03	26.02	21.94	8.62	10.62	11.08	9.23	13.65	16.08
arahy.Tifrunner.gnm2.ann1.9NB62H	2.22	2.43	1.8	1.56	4.57	5.05	7.19	2.26	4.47	2.15	2.36	3.11	0.19	0.47	1.3
arahy.Tifrunner.gnm2.ann1.XP1WSF	40.57	81.2	46.08	75.23	170.68	168.87	480.54	182.21	336.46	44.69	115.4	156.87	165.92	131.17	113.37
arahy.Tifrunner.gnm2.ann1.VY9V4D	7.72	7.05	7.66	3.32	5.08	2.57	0.99	1.52	1.59	15.34	6.45	5.01	3.65	6.42	4.35
arahy.Tifrunner.gnm2.ann1.D01KFK	1.68	1.17	1.57	0.31	0.63	0.27	0.4	0.63	1.3	0.36	0.35	0.71	0.06	0.18	0.7
	Sub 0h			Sub 6h			Sub 24h			Sub 72h			Sub 120h

## Sheet: Ralstonia solanacearum
gene_id	transcript_id(s)	XB96-CK6h-1_FPKM	XB96-CK6h-2_FPKM	XB96-CK6h-3_FPKM	XB96-CK48h-1_FPKM	XB96-CK48h-2_FPKM	XB96-CK48h-3_FPKM	XB96-RS6h-1_FPKM	XB96-RS6h-2_FPKM	XB96-RS6h-3_FPKM	XB96-RS48h-1_FPKM	XB96-RS48h-2_FPKM	XB96-RS48h-3_FPKM
arahy.Tifrunner.gnm1.ann1.TE3LXI.1	BGI_novel_T000773,BGI_novel_T000774,BGI_novel_T000775,arahy.Tifrunner.gnm1.ann1.TE3LXI.1	1.65	1.55	2.25	1.95	1.49	1.84	3.18	1.82	2.89	2.13	0.69	0.82
arahy.Tifrunner.gnm1.ann1.N6YX8I.1	BGI_novel_T000776,arahy.Tifrunner.gnm1.ann1.N6YX8I.1	0.88	0.52	0.76	2.43	1.95	2.23	1.41	0.84	0.76	3.86	3.9	4.03
arahy.Tifrunner.gnm1.ann1.069RBA.1	arahy.Tifrunner.gnm1.ann1.069RBA.1	3.08	2.86	2.03	12.86	8.05	11.64	5.45	4.24	1.85	5.82	7.89	7.27
arahy.Tifrunner.gnm1.ann1.HIWA31.1	BGI_novel_T004213,BGI_novel_T004214,arahy.Tifrunner.gnm1.ann1.HIWA31.1	5.54	4.23	5.27	24.3	20.72	22.24	6.98	7.69	8.05	16.32	23.26	22.45
arahy.Tifrunner.gnm1.ann1.MA0DIS.1	BGI_novel_T005084,BGI_novel_T005085,arahy.Tifrunner.gnm1.ann1.MA0DIS.1	48.35	35.71	49.66	81.17	46.28	71.39	59.18	52	72.27	47.68	74	73.83
arahy.Tifrunner.gnm1.ann1.MA0DIS.2	arahy.Tifrunner.gnm1.ann1.MA0DIS.2	0	0	0	0.67	0	0.79	0.44	0	0	0	0	0
arahy.Tifrunner.gnm1.ann1.T0XBGT.1	arahy.Tifrunner.gnm1.ann1.T0XBGT.1	0	0	0	0	0	0	0	0	0	0	0	0
arahy.Tifrunner.gnm1.ann1.9ML3HZ.1	BGI_novel_T015099,BGI_novel_T015100,BGI_novel_T015101,arahy.Tifrunner.gnm1.ann1.9ML3HZ.1	32.54	19.82	33.09	29.21	14.77	28.64	42.61	36.23	53.29	22.67	39.81	30.39
arahy.Tifrunner.gnm1.ann1.KQQ5DM.1	BGI_novel_T029704,BGI_novel_T029705,BGI_novel_T029706,BGI_novel_T029707,arahy.Tifrunner.gnm1.ann1.KQQ5DM.1	24.31	20.87	24.19	45.75	31.72	46.56	27.19	26.01	26.95	33.51	45.2	41.29
arahy.Tifrunner.gnm1.ann1.50QZS1.1	arahy.Tifrunner.gnm1.ann1.50QZS1.1	11.75	12.88	14.19	36.64	39.95	34.71	15.67	14.75	16.8	53.93	44.48	43.48
arahy.Tifrunner.gnm1.ann1.YEIN47.1	arahy.Tifrunner.gnm1.ann1.YEIN47.1	0	0	0	0	0.14	0.24	0	0	0	0	0	0
arahy.Tifrunner.gnm1.ann1.YEIN47.2	arahy.Tifrunner.gnm1.ann1.YEIN47.2	1.71	1.99	2.63	5.53	7.14	5.37	0.77	2.34	2.31	5.82	7.04	4.66
arahy.Tifrunner.gnm1.ann1.YEIN47.3	BGI_novel_T033549,BGI_novel_T033550,BGI_novel_T033551,BGI_novel_T033552,BGI_novel_T033553,arahy.Tifrunner.gnm1.ann1.YEIN47.3	1.24	0.95	0.79	2.57	3.36	3.32	1.64	0.9	1	2.16	3.29	2.43
arahy.Tifrunner.gnm1.ann1.YEIN47.4	arahy.Tifrunner.gnm1.ann1.YEIN47.4	0.32	0.35	0.43	0.94	0.44	1.3	0.1	0	0.34	0.28	0.7	0.85
arahy.Tifrunner.gnm1.ann1.R30FAJ.1	arahy.Tifrunner.gnm1.ann1.R30FAJ.1	47.24	44.94	39	56.09	70.88	62.34	59	75.23	69.18	78.77	76.83	79.15
arahy.Tifrunner.gnm1.ann1.L0AIUK.1	arahy.Tifrunner.gnm1.ann1.L0AIUK.1	4.09	2.44	3.53	3.49	2.22	2.98	4.31	2.45	2.9	4.32	3.33	3.35
arahy.Tifrunner.gnm1.ann1.RMG3R2.1	BGI_novel_T045560,arahy.Tifrunner.gnm1.ann1.RMG3R2.1	0.42	0.63	1.03	3.85	2.51	3.34	0.5	0.6	0.14	3.46	3.95	2.62
arahy.Tifrunner.gnm1.ann1.M8C26Q.1	BGI_novel_T045562,BGI_novel_T045563,arahy.Tifrunner.gnm1.ann1.M8C26Q.1	1.95	2.43	1.74	2.39	2.25	2.11	3.57	2.15	2.72	1.97	2.26	1.05
arahy.Tifrunner.gnm1.ann1.4X641H.1	arahy.Tifrunner.gnm1.ann1.4X641H.1	0	0	0	0	0	0	0	0	0	0.15	0	0
arahy.Tifrunner.gnm1.ann1.4X641H.2	BGI_novel_T048281,BGI_novel_T048282,BGI_novel_T048283,BGI_novel_T048284,arahy.Tifrunner.gnm1.ann1.4X641H.2	3.23	3.05	3.11	21	19.44	20.42	4.61	6	4.39	7.94	11.76	15.09
arahy.Tifrunner.gnm1.ann1.4X641H.3	arahy.Tifrunner.gnm1.ann1.4X641H.3	0.22	0.38	0	1.35	0	0.19	0	0	0	0.54	0.05	0.46
arahy.Tifrunner.gnm1.ann1.QIVE9X.1	BGI_novel_T049171,BGI_novel_T049172,BGI_novel_T049173,arahy.Tifrunner.gnm1.ann1.QIVE9X.1	6.62	6.44	4.82	11.08	12.48	14.64	7.47	6.61	8.94	8.62	6.87	12.25
arahy.Tifrunner.gnm1.ann1.QIVE9X.2	arahy.Tifrunner.gnm1.ann1.QIVE9X.2	1.01	0	1.5	0	0	0	0	0.26	0.95	4.61	6.62	3.39
arahy.Tifrunner.gnm1.ann1.I9I2G1.1	BGI_novel_T050417,BGI_novel_T050418,BGI_novel_T050419,arahy.Tifrunner.gnm1.ann1.I9I2G1.1	23.45	17.95	27.65	80.03	58.74	76.91	32.25	29.42	37.49	55.95	74.86	81.8
arahy.Tifrunner.gnm1.ann1.I9I2G1.2	arahy.Tifrunner.gnm1.ann1.I9I2G1.2	0.19	0	0	0.11	0	0	0	0	0	0.37	0.25	0
arahy.Tifrunner.gnm1.ann1.84D15R.1	BGI_novel_T057994,BGI_novel_T057995,arahy.Tifrunner.gnm1.ann1.84D15R.1	3.58	2.04	3.13	3.3	1.47	2.9	3.46	4.39	4.49	2.8	2.86	3.2
arahy.Tifrunner.gnm1.ann1.JQ1SFF.1	BGI_novel_T060541,arahy.Tifrunner.gnm1.ann1.JQ1SFF.1	14.06	9.17	13.32	13.4	6.25	12.73	17.75	14.21	19.69	9.94	13.95	13.08
arahy.Tifrunner.gnm1.ann1.EY5MJ2.1	BGI_novel_T077183,BGI_novel_T077184,BGI_novel_T077185,BGI_novel_T077186,BGI_novel_T077187,arahy.Tifrunner.gnm1.ann1.EY5MJ2.1	21.7	19.39	24.61	50.73	33.46	49.8	22.1	22.75	23.47	39.32	57.03	49.47
arahy.Tifrunner.gnm1.ann1.42B8G7.1	arahy.Tifrunner.gnm1.ann1.42B8G7.1	6.32	6.91	7.09	22.3	24.38	21.23	9.44	8.21	8.63	34.85	27.55	30.28
arahy.Tifrunner.gnm1.ann1.9NB62H.1	arahy.Tifrunner.gnm1.ann1.9NB62H.1	0.13	0	0	0	0.1	0	0	0	0.35	0.11	0	0.12
arahy.Tifrunner.gnm1.ann1.9NB62H.2	BGI_novel_T080488,arahy.Tifrunner.gnm1.ann1.9NB62H.2	4.61	5.5	5.11	6.52	7.01	9.22	4.09	5.61	4.26	7.04	8.4	7.4
