# Supplementary material for: Identification, expression, and association analysis of calcineurin B-like protein–interacting protein kinase genes in peanut
Source: Front Genet. 2022 Sep 5;13:939255. doi: 10.3389/fgene.2022.939255 (PMC9483126; doi:10.3389/fgene.2022.939255)
Supplement: Supplementary file 5 [file Table1.XLSX]

## Sheet: Sheet1
Collinear gene pairs of the CIPK genes in Arachis hypogaea Tifrunner
Accession numbers in peanut	Start position	End position	Chr	Accession numbers in peanut	Start position	End position	Chr
Arahy.50QZS1	17289973	17293621	Arahy.07	Arahy.42B8G7	21993587	21997219	Arahy.17
Arahy.N6YX8I	7660239	7663881	Arahy.01	Arahy.42B8G7	21993587	21997219	Arahy.17
Arahy.RMG3R2	3153502	3155742	Arahy.11	Arahy.42B8G7	21993587	21997219	Arahy.17
Arahy.HIWA31	105918750	105925307	Arahy.01	Arahy.4X641H	133889907	133896709	Arahy.11
Arahy.N6YX8I	7660239	7663881	Arahy.01	Arahy.50QZS1	17289973	17293621	Arahy.07
Arahy.YEIN47	15298504	15304539	Arahy.08	Arahy.9NB62H	131989951	131996532	Arahy.17
Arahy.KQQ5DM	4613586	4618511	Arahy.07	Arahy.EY5MJ2	6257029	6261544	Arahy.17
Arahy.MA0DIS	4807980	4813240	Arahy.02	Arahy.I9I2G1	5970360	5975980	Arahy.12
Arahy.9ML3HZ	141304077	141309546	Arahy.03	Arahy.JQ1SFF	144251860	144257357	Arahy.13
Arahy.T0XBGT	4861084	4874407	Arahy.02	Arahy.LMT476	6113331	6123204	Arahy.12
Arahy.TE3LXI	7646972	7648358	Arahy.01	Arahy.M8C26Q	3183232	3184618	Arahy.11
Arahy.069RBA	99946738	99952150	Arahy.01	Arahy.QIVE9X	144251483	144256898	Arahy.11
Arahy.50QZS1	17289973	17293621	Arahy.07	Arahy.RMG3R2	3153502	3155742	Arahy.11
Arahy.N6YX8I	7660239	7663881	Arahy.01	Arahy.RMG3R2	3153502	3155742	Arahy.11
Arahy.L0AIUK	1438707	1440360	Arahy.10	Arahy.VY9V4D	3499400	3501053	Arahy.20
Arahy.R30FAJ	680643	683824	Arahy.09	Arahy.XP1WSF	692725	696071	Arahy.19
Collinear gene pairs of the CIPK genes in Arachis hypogaea Tifrunner and Arabidopsis
Accession numbers in peanut	Start position	End position	Chr	Accession numbers in peanut	Start position	End position	Chr
Arahy.MA0DIS	4807980	4813240	Arahy.02	AT1G01140	64166	67625	Chr1
Arahy.9ML3HZ	141304077	141309546	Arahy.03	AT1G30270	10654857	10658897	Chr1
Arahy.JQ1SFF	144251860	144257357	Arahy.13	AT1G30270	10654857	10658897	Chr1
Arahy.HIWA31	105918750	105925307	Arahy.01	AT1G48260	17813976	17817283	Chr1
Arahy.4X641H	133889907	133896709	Arahy.11	AT1G48260	17813976	17817283	Chr1
Arahy.KQQ5DM	4613586	4618511	Arahy.07	AT2G26980	11514703	11518734	Chr2
Arahy.EY5MJ2	6257029	6261544	Arahy.17	AT2G26980	11514703	11518734	Chr2
Arahy.N6YX8I	7660239	7663881	Arahy.01	AT2G30360	12936979	12938834	Chr2
Arahy.50QZS1	17289973	17293621	Arahy.07	AT2G30360	12936979	12938834	Chr2
Arahy.RMG3R2	3153502	3155742	Arahy.11	AT2G30360	12936979	12938834	Chr2
Arahy.42B8G7	21993587	21997219	Arahy.17	AT2G30360	12936979	12938834	Chr2
Arahy.L0AIUK	1438707	1440360	Arahy.10	AT2G34180	14430761	14432269	Chr2
Arahy.VY9V4D	3499400	3501053	Arahy.20	AT2G34180	14430761	14432269	Chr2
Arahy.HIWA31	105918750	105925307	Arahy.01	AT3G17510	5988991	5992912	Chr3
Arahy.4X641H	133889907	133896709	Arahy.11	AT3G17510	5988991	5992912	Chr3
Arahy.L0AIUK	1438707	1440360	Arahy.10	AT4G18700	10288798	10290850	Chr4
Arahy.VY9V4D	3499400	3501053	Arahy.20	AT4G18700	10288798	10290850	Chr4
Arahy.YEIN47	15298504	15304539	Arahy.08	AT4G24400	12617256	12620684	Chr4
Arahy.9NB62H	131989951	131996532	Arahy.17	AT4G24400	12617256	12620684	Chr4
Arahy.KQQ5DM	4613586	4618511	Arahy.07	AT5G21326	7217340	7222007	Chr5
Arahy.EY5MJ2	6257029	6261544	Arahy.17	AT5G21326	7217340	7222007	Chr5
Arahy.L0AIUK	1438707	1440360	Arahy.10	AT5G45810	18584942	18586393	Chr5
Arahy.VY9V4D	3499400	3501053	Arahy.20	AT5G45810	18584942	18586393	Chr5
Collinear gene pairs of the CIPK genes in Arachis hypogaea Tifrunner and rice
Accession numbers in peanut	Start position	End position	Chr	Accession numbers in peanut	Start position	End position	Chr
Arahy.M8C26Q	3183232	3184618	Arahy.11	LOC_Os01g60910	35228867	35234373	Chr1
Arahy.M8C26Q	3183232	3184618	Arahy.11	LOC_Os05g39870	23429486	23434020	Chr5
Arahy.VY9V4D	3499400	3501053	Arahy.20	LOC_Os06g35160	20490195	20492274	Chr6
Arahy.9ML3HZ	141304077	141309546	Arahy.03	LOC_Os07g05620	2643540	2647873	Chr7
Arahy.JQ1SFF	144251860	144257357	Arahy.13	LOC_Os07g05620	2643540	2647873	Chr7
Arahy.TE3LXI	7646972	7648358	Arahy.01	LOC_Os01g60910	35228867	35234373	Chr1
Arahy.TE3LXI	7646972	7648358	Arahy.01	LOC_Os07g48100	28726787	28729605	Chr7
Collinear gene pairs of the CIPK genes in Arachis hypogaea Tifrunner and grape
Accession numbers in peanut	Start position	End position	Chr	Accession numbers in peanut	Start position	End position	Chr
Arahy.42B8G7	21993587	21997219	Arahy.17	GSVIVG01024583001	8640304	8644470	chr6
Arahy.4X641H	133889907	133896709	Arahy.11	GSVIVG01017690001	2672328	2676586	chr5
Arahy.9NB62H	131989951	131996532	Arahy.17	GSVIVG01009228001	6442873	6452788	chr18
Arahy.YEIN47	15298504	15304539	Arahy.08	GSVIVG01009228001	6442873	6452788	chr18
Arahy.HIWA31	105918750	105925307	Arahy.01	GSVIVG01017690001	2672328	2676586	chr5
Arahy.L0AIUK	1438707	1440360	Arahy.10	GSVIVG01021231001	2790462	2792177	chr10
Arahy.9ML3HZ	141304077	141309546	Arahy.03	GSVIVG01021541001	6827854	6838091	chr10
Arahy.JQ1SFF	144251860	144257357	Arahy.13	GSVIVG01021541001	6827854	6838091	chr10
Arahy.50QZS1	17289973	17293621	Arahy.07	GSVIVG01024583001	8640304	8644470	chr6
Arahy.N6YX8I	7660239	7663881	Arahy.01	GSVIVG01024583001	8640304	8644470	chr6
Arahy.RMG3R2	3153502	3155742	Arahy.11	GSVIVG01024583001	8640304	8644470	chr6
Arahy.M8C26Q	3183232	3184618	Arahy.11	GSVIVG01024587001	8605255	8607990	chr6
Arahy.TE3LXI	7646972	7648358	Arahy.01	GSVIVG01024587001	8605255	8607990	chr6
Arahy.MA0DIS	4807980	4813240	Arahy.02	GSVIVG01027421001	16877122	16882572	chr15
Collinear gene pairs of the CIPK genes in Arachis hypogaea Tifrunner and soybean
Accession numbers in peanut	Start position	End position	Chr	Accession numbers in peanut	Start position	End position	Chr
Arahy.R30FAJ	680643	683824	Arahy.09	Glyma.04G061500	5015260	5017719	Chr04
Arahy.9NB62H	131989951	131996532	Arahy.17	Glyma.04G090500	7961747	7967803	Chr04
Arahy.YEIN47	15298504	15304539	Arahy.08	Glyma.04G090500	7961747	7967803	Chr04
Arahy.R30FAJ	680643	683824	Arahy.09	Glyma.07G023500	1804676	1807191	Chr07
Arahy.XP1WSF	692725	696071	Arahy.19	Glyma.07G023500	1804676	1807191	Chr07
Arahy.LMT476	6113331	6123204	Arahy.12	Glyma.07G051000	4401020	4408559	Chr07
Arahy.MA0DIS	4807980	4813240	Arahy.02	Glyma.07G051000	4401020	4408559	Chr07
Arahy.4X641H	133889907	133896709	Arahy.11	Glyma.09G079400	8955776	8963586	Chr09
Arahy.HIWA31	105918750	105925307	Arahy.01	Glyma.09G079400	8955776	8963586	Chr09
Arahy.RMG3R2	3153502	3155742	Arahy.11	Glyma.09G276600	49206095	49207881	Chr09
Arahy.M8C26Q	3183232	3184618	Arahy.11	Glyma.09G277000	49243593	49247193	Chr09
Arahy.4X641H	133889907	133896709	Arahy.11	Glyma.13G119500	23212628	23218457	Chr13
Arahy.HIWA31	105918750	105925307	Arahy.01	Glyma.13G119500	23212628	23218457	Chr13
Arahy.L0AIUK	1438707	1440360	Arahy.10	Glyma.13G228400	34069476	34071724	Chr13
Arahy.VY9V4D	3499400	3501053	Arahy.20	Glyma.13G228400	34069476	34071724	Chr13
Arahy.R30FAJ	680643	683824	Arahy.09	Glyma.13G370000	45542607	45543980	Chr13
Arahy.XP1WSF	692725	696071	Arahy.19	Glyma.13G370000	45542607	45543980	Chr13
Arahy.R30FAJ	680643	683824	Arahy.09	Glyma.15G003400	309074	311683	Chr15
Arahy.XP1WSF	692725	696071	Arahy.19	Glyma.15G003400	309074	311683	Chr15
Arahy.L0AIUK	1438707	1440360	Arahy.10	Glyma.15G084000	6435171	6436213	Chr15
Arahy.VY9V4D	3499400	3501053	Arahy.20	Glyma.15G084100	6445126	6447384	Chr15
Arahy.4X641H	133889907	133896709	Arahy.11	Glyma.15G187400	19503493	19511425	Chr15
Arahy.HIWA31	105918750	105925307	Arahy.01	Glyma.15G187400	19503493	19511425	Chr15
Arahy.84D15R	68413843	68420462	Arahy.13	Glyma.15G197300	22963749	22966948	Chr15
Arahy.4X641H	133889907	133896709	Arahy.11	Glyma.17G040700	3002793	3008282	Chr17
Arahy.HIWA31	105918750	105925307	Arahy.01	Glyma.17G040700	3002793	3008282	Chr17
Collinear gene pairs of the CIPK genes in Arachis duranensis and Arachis ipaensis
Accession numbers in peanut	Start position	End position	Chr	Accession numbers in peanut	Start position	End position	Chr
Aradu.73JAV	5550181	5557028	Aradu.A07	Araip.7IS5A	5127840	5135270	Araip.B07
Aradu.7W2Z9	18519962	18522906	Aradu.A07	Araip.L2Z00	2977205	2979661	Araip.B01
Aradu.7W2Z9	18519962	18522906	Aradu.A07	Araip.WP1GX	19973041	19975875	Araip.B07
Aradu.8B2M9	132565133	132570234	Aradu.A03	Araip.M3K7N	133673929	133679124	Araip.B03
Aradu.9W61Z	7177020	7178405	Aradu.A01	Araip.X0WZQ	3006464	3007849	Araip.B01
Aradu.K8K3S	94790506	94795911	Aradu.A01	Araip.J6DER	132576931	132582529	Araip.B01
Aradu.MRA83	4425381	4430056	Aradu.A02	Araip.A3V01	5653917	5657840	Araip.B02
Aradu.Q5XDE	1806100	1807752	Aradu.A10	Araip.W1LHP	3394183	3395835	Araip.B10
Aradu.SX4F9	100987073	100992378	Aradu.A01	Araip.I6C5W	123261769	123267354	Araip.B01
Aradu.TL55R	7190733	7193223	Aradu.A01	Aradu.7W2Z9	18519962	18522906	Aradu.A07
Aradu.TL55R	7190733	7193223	Aradu.A01	Araip.L2Z00	2977205	2979661	Araip.B01
Aradu.TL55R	7190733	7193223	Aradu.A01	Araip.WP1GX	19973041	19975875	Araip.B07
Aradu.V638G	15265324	15269887	Aradu.A08	Araip.Z7THM	123433294	123439723	Araip.B07
Aradu.Z7XZ9	903036	905023	Aradu.A09	Araip.KS6V8	1030771	1032919	Araip.B09
Araip.L2Z00	2977205	2979661	Araip.B01	Araip.WP1GX	19973041	19975875	Araip.B07
