# Supplementary material for: Identification, expression, and association analysis of calcineurin B-like protein–interacting protein kinase genes in peanut
Source: Front Genet. 2022 Sep 5;13:939255. doi: 10.3389/fgene.2022.939255 (PMC9483126; doi:10.3389/fgene.2022.939255)
Supplement: Supplementary file 6 [file Table5.XLSX]

## Sheet: Sheet1
#CHROM	POS	REF	FA001	FA002	FA003	FA004	FA005	FA006	FA007	FA008	FA009	FA010	FA011	FA012	FA013	FA014	FA015	HI001	HI002	HI003	HI004	HI005	HI006	HI007	HI008	HI009	HI010	HI011	HI012	HI013	HI014	HI015	HY001	HY002	HY003	HY004	HY005	HY006	HY007	HY008	HY009	HY010	HY011	HY012	HY013	HY014	HY015	HY016	HY017
Aradu.A07	5550260	A	M	M	M	C	M	M	C	M	M	M	M	M	M	C	M	M	M	M	M	C	C	M	M	C	M	C	M	C	M	M	M	C	C	M	M	C	C	C	M	M	C	C	M	C	M	C	M
Aradu.A07	5550800	T	Y	Y	Y	Y	Y	Y	Y	Y	Y	Y	Y	Y	Y	Y	Y	Y	Y	Y	Y	Y	Y	Y	Y	Y	Y	Y	Y	Y	Y	Y	Y	Y	Y	Y	Y	Y	Y	Y	Y	Y	Y	Y	Y	Y	Y	Y	Y
Aradu.A07	5550837	C	Y	Y	Y	Y	Y	Y	Y	Y	Y	Y	Y	Y	Y	Y	Y	Y	Y	Y	Y	Y	Y	Y	Y	Y	Y	Y	Y	Y	Y	Y	Y	Y	Y	Y	Y	Y	Y	Y	Y	Y	Y	Y	Y	Y	Y	Y	Y
Aradu.A09	903480	G	T	T	T	T	T	T	T	T	T	T	T	T	T	T	T	G	T	G	T	G	T	G	G	G	G	G	G	G	G	G	G	G	G	G	G	G	T	K	T	T	G	T	G	G	T	T	G
Araip.B01	132577065	G	K	K	K	K	K	K	K	K	K	K	K	K	K	K	K	K	K	K	K	K	K	K	K	K	K	G	K	K	K	K	K	K	K	K	K	K	K	K	K	K	K	K	K	K	K	G	K
Araip.B01	132577100	A	R	R	R	R	R	R	R	R	R	R	R	R	R	R	R	R	R	R	R	R	R	R	R	R	R	R	R	R	R	R	R	R	R	R	R	R	R	R	R	R	R	R	R	R	R	R	R
Araip.B01	132577361	T	K	K	K	K	K	K	K	K	K	K	K	K	K	K	K	K	K	K	K	K	K	K	K	K	K	K	K	K	K	K	K	K	K	K	K	K	K	K	K	K	K	K	K	K	K	K	K
Araip.B01	132577423	G	R	R	R	R	R	R	R	R	R	R	R	R	R	R	R	R	R	R	R	R	R	R	R	R	R	R	R	R	R	R	R	R	R	R	R	R	R	R	R	R	R	R	R	R	R	R	R
Araip.B01	132581925	G	R	R	R	R	R	R	R	R	R	R	R	R	R	R	R	R	R	R	R	R	R	R	R	R	R	R	R	R	R	R	R	R	R	R	R	R	R	R	R	R	R	R	R	R	R	R	R
Araip.B01	132582004	C	M	M	M	M	M	M	M	M	M	M	M	M	M	M	M	M	M	M	M	M	M	M	M	M	C	M	M	M	M	C	C	M	M	M	M	M	M	M	M	M	M	M	M	M	M	M	M
Araip.B03	133674599	G	R	G	R	R	G	A	G	G	G	A	G	G	G	G	G	G	G	G	G	G	G	G	G	G	G	G	G	G	G	G	G	G	A	G	G	G	G	G	A	G	G	G	G	R	G	G	G
Araip.B03	133676916	G	R	R	R	R	R	R	R	R	R	R	R	R	R	R	R	R	R	R	R	R	R	R	R	R	R	R	R	R	R	R	G	R	R	R	R	R	R	R	R	R	R	G	R	R	R	R	R
Araip.B07	5127918	A	M	M	M	M	M	M	M	M	M	M	A	M	M	M	M	M	M	M	C	M	M	M	M	M	M	A	M	M	M	M	M	M	M	M	M	M	M	M	A	M	M	M	M	M	M	M	M
Araip.B07	5128123	C	M	M	M	M	M	C	M	M	M	M	M	M	M	M	M	M	M	M	A	M	M	M	M	M	M	M	M	M	A	M	M	M	M	M	M	M	M	M	C	M	M	M	M	M	M	M	M
Araip.B07	5128181	T	Y	Y	Y	Y	Y	Y	T	Y	Y	T	Y	Y	Y	Y	Y	T	T	T	T	Y	Y	Y	Y	T	Y	T	Y	Y	T	Y	Y	Y	Y	Y	Y	T	Y	Y	T	Y	T	Y	Y	T	Y	Y	T
Araip.B07	5128236	T	Y	Y	Y	Y	Y	Y	T	Y	Y	T	Y	Y	T	Y	Y	T	T	T	T	Y	Y	Y	Y	T	Y	T	Y	Y	T	Y	Y	T	Y	T	Y	T	Y	Y	T	Y	T	Y	Y	T	Y	Y	T
Araip.B07	5129912	T	W	W	W	W	W	W	W	W	W	W	W	W	W	W	W	W	W	W	W	W	W	W	W	W	W	W	W	W	W	W	W	W	W	W	W	W	W	W	W	W	W	W	W	W	W	W	W
Araip.B07	123434320	G	S	S	S	S	S	S	S	S	S	S	S	S	S	S	S	S	S	S	S	S	S	S	S	S	G	S	C	S	S	S	S	S	S	S	S	S	S	S	S	S	S	S	S	S	S	S	S
Araip.B07	123434545	A	W	W	W	W	W	W	W	W	W	W	W	W	W	W	W	W	A	W	A	W	W	W	W	W	W	W	A	W	W	W	W	W	W	W	W	W	W	W	W	W	W	W	A	W	W	W	W
Araip.B09	1031793	A	A	A	A	A	A	A	A	A	A	R	A	A	A	A	G	G	G	G	G	G	G	G	G	G	G	G	G	G	G	G	G	G	G	G	G	G	R	G	A	G	G	G	G	G	G	G	G
Araip.B10	3395328	G	R	R	R	R	R	G	R	R	R	R	R	R	R	R	R	R	R	G	R	R	R	R	R	R	R	R	R	R	R	R	R	R	R	R	R	R	R	R	R	R	R	R	R	R	R	R	R
Araip.B10	3395340	C	S	S	S	S	S	C	S	S	S	S	S	S	S	S	S	S	S	C	S	S	S	S	S	S	S	S	S	S	S	S	S	S	S	S	S	S	S	S	S	S	S	S	S	S	S	S	S
[truncated: 99 more columns]
