# Supplementary material for: Identification, expression, and association analysis of calcineurin B-like protein–interacting protein kinase genes in peanut
Source: Front Genet. 2022 Sep 5;13:939255. doi: 10.3389/fgene.2022.939255 (PMC9483126; doi:10.3389/fgene.2022.939255)
Supplement: Supplementary file 7 [file Table7.XLSX]

## Sheet: Sheet1
	Variaties	FA001	FA002	FA003	FA004	FA005	FA006	FA007	FA008	FA009	FA010	FA011	FA012	FA013	FA014	FA015	HI001	HI002	HI003	HI004	HI005	HI006	HI007	HI008	HI009	HI010	HI011	HI012	HI013	HI014	HI015	HY001	HY002	HY003	HY004	HY005	HY006	HY007	HY008	HY009	HY010	HY011	HY012	HY013	HY014	HY015	HY016	HY017	HY018
traits	PL-r1	4	3.56	2.65	2.48	3.53	4.11	4.07	4.08	4.27	3.41	3.25	3.19	3.51	4.53	4.06	3.28	4.36	2.97	3.64	3.16	4.35	4.3	4.04	3.88	3.14	4.37	3.34	3.09	3.53	3.9	3.01	3.68	4.14	3.28	3.44	2.99	3.53	2.93	2.8	3.1	3.88	2.98	3.56	2.83	3.32	3.44	3.34	3.68
	PL-r2	3.72	3.55	2.53	2.2	3.4	3.94	4.1	3.62	4.03	3.88	3.62	3.71	3.54	3.32	3.59	2.89	3.64	2.83	2.56	2.73	3.1	4.03	3.62	3.56	3.1	4.5875	2.86	3.03	3.1875	4.04	3.2	3.58	3.34	2.35	3.7	2.93	3.6	3.3	2.93	3.5	3.67	3.38	3.58	2.96	2.9	3.55	3.82	3.32
	PL-r3	4.1833	NaN	2.8258	NaN	2.281	4.8925	NaN	NaN	4.5655	NaN	3.6122	3.9549	3.8138	4.7763	4.5457	NaN	NaN	3.0527	NaN	NaN	4.6965	4.4596	4.6671	4.9018	3.3934	4.2964	NaN	NaN	NaN	NaN	3.0014	NaN	NaN	3.2734	NaN	3.0776	NaN	3.0972	3.1097	3.2254	4.055	3.4002	NaN	3.4021	NaN	3.9287	3.9143	NaN
	PL-r4	3.3128	3.7858	2.3064	2.1451	3.3913	3.7651	3.7819	3.8716	3.8701	3.3892	3.424	3.4805	3.5784	4.203	3.4046	NaN	3.4779	2.6891	3.2062	2.8738	4.0134	3.7575	3.9417	3.8958	2.9313	3.9948	3.63	2.9626	3.238	3.6393	2.84	3.3905	3.0118	2.5181	3.5214	2.6786	3.3379	3.0479	2.7019	2.968	3.59	3.0287	3.5897	3.0341	2.775	3.6624	3.8618	3.44
	PL-r5	3.0934	3.4147	2.2475	2.2072	3.19	3.158	4.2291	3.37	3.463	3.3982	3.1683	2.8386	2.994	3.688	3.1926	NaN	2.614	2.89	3.1075	2.8353	3.6093	3.7876	3.3457	3.91	2.827	3.6783	3.632	2.904	3.071	3.4283	2.8391	3.4111	3.046	2.743	3.4618	2.6911	3.4616	3.0926	2.7669	3.0148	3.7943	3.0719	3.5107	2.9775	2.091	3.65	3.87	3.45
	SL-r1	1.27	1.34	1.34	1.21	1.32	1.52	1.61	1.45	1.46	1.33	1.45	1.52	1.33	1.28	1.52	1.49	1.66	1.42	1.25	1.4	1.47	1.62	1.5	1.45	1.66	1.4	1.76	1.68	1.71	1.87	1.31	1.94	1.55	1.07	1.72	1.35	1.78	1.42	1.34	1.55	0.87	1.65	1.85	1.64	1.6	1.79	1.63	1.72
	SL-r2	1.45	1.4	1.32	1.07	1.15	1.37	1.45	1.44	1.25	1.34	1.32	1.54	0.84	1.49	1.52	1.54	1.4	1.56	1.23	1.47	1.6625	1.6	1.69	1.48	1.6	1.9	1.44	1.55	2	1.73	1.74	1.85	1.52	1.35	NaN	1.59	1.86	1.75	1.51	1.55	2.05	1.55	2.1	1.64	1.55	1.95	1.93	1.73
	SL-r3	1.397	1.4041	NaN	NaN	1.3713	1.3931	NaN	NaN	1.2962	NaN	NaN	1.4602	1.2967	1.5326	1.5188	NaN	NaN	1.4651	NaN	NaN	NaN	1.7373	1.6556	NaN	1.5748	1.7193	1.702	1.8582	1.6737	1.8123	NaN	1.7699	NaN	NaN	NaN	1.4653	1.962	1.5915	1.3061	NaN	1.8058	NaN	1.7561	1.5542	1.4867	NaN	1.6298	1.7071
	SL-r4	1.2948	1.3559	1.2048	1.2003	1.3576	1.4314	1.4545	1.3677	1.3851	1.2809	1.3985	1.5054	1.3232	1.4653	1.3774	NaN	1.3394	1.4972	1.2649	1.4995	1.4905	1.6328	1.5702	1.5283	1.5083	1.5617	1.703	1.5679	1.6736	1.8119	1.4645	1.7536	1.4764	1.1882	1.8958	1.5367	1.7749	1.5551	1.3643	1.5248	1.793	1.6259	1.8608	1.6211	1.3763	1.8706	1.8918	1.7589
	SL-r5	1.3674	1.5525	1.1265	1.0846	1.152	1.3854	1.3208	1.389	1.1912	1.2369	1.2703	1.443	1.2232	1.4221	1.4505	NaN	1.513	1.512	1.3835	1.3723	1.5295	1.615	1.5766	1.532	1.5475	1.6685	1.7001	1.683	1.648	1.756	1.4642	1.8463	1.5265	1.2338	1.7444	1.4836	1.7869	1.6366	1.4454	1.5552	1.8378	1.6766	1.8558	1.5645	1.1263	1.8708	1.8918	1.7598
	HSW-r1	50	50	41	39	47	66	60	45	52	52	49	63	42	49	51	46	53	72	33	43	47	54	47	49	56	50	64	56	53	58	41	77	61	29	62	38	69	56	56	57	74	86	98	67	87	85	62	70
	HSW-r2	59	64	43	40	43	59	55	46	45	50	54	66	45	61	61	37	40	69	29	54	57.5	65	70	64	60	70	56	57	76.25	75	73	91	71	49	99	62	79	96	69	76	96	86	121	67	77	112	112	113
	HSW-r3	43.771	36.867	NaN	NaN	37.796	38.105	NaN	NaN	33.558	NaN	NaN	46.185	33.333	37.357	44.81	NaN	NaN	51.195	NaN	47.936	NaN	47.094	39.336	NaN	42.838	42.586	NaN	NaN	NaN	NaN	NaN	57.289	NaN	NaN	NaN	39.889	73.858	50.484	40.409	NaN	NaN	NaN	70.44	44.2	50.814	NaN	55.2	59.938
	HSW-r4	49.745	44.4	33.172	39.028	45.001	54.239	50.331	42.293	49.371	43.769	47.57	61.03	42.611	51.466	39.388	NaN	NaN	54.426	33.865	49.192	51.038	63.157	53.106	51.87	49.23	50.693	52	50.618	57.827	68.131	55	73.347	61.465	34.385	89.079	56.514	77.435	69.6	55.789	66.246	71.691	88.054	103.913	64.085	55.838	94.858	90.756	83.995
	HSW-r5	55.024	61.947	29.618	34.699	46.164	53.045	56.05	38.584	36.952	46.5	42.403	55.107	32.609	44.714	42.689	NaN	70.357	56	34.489	62.7	52.485	59.218	49.124	52	52.691	53.639	51.819	54.21	59.042	55.097	55.021	86.239	67.297	38.838	76.819	54.941	74.529	77.934	62.031	66.466	84.43	92.069	87.556	62.52	38.259	95	91	84
	SR-r1	0.192308	0.5	0.166667	0	0.428571	0.275862	0.28	0.482759	0.125	0.233333	0.214286	0.37037	0.5	0.5	0	0.285714	0.103448	NaN	0.105263	0.266667	0	0.125	0.0769231	0.411765	0.5	0.107143	1	0.0555556	0.5	0	0.0769231	0.185185	0.344828	0	NaN	0.466667	0.269231	NaN	0.230769	0.0689655	NaN	0.0666667	NaN	0.428571	0.2	0.0344828	0.172414	0
	SR-r2	0.185185	0.4	0.277778	0.142857	0.535714	0.285714	0.25	0.578947	0.285714	0.157895	0.368421	0.407407	0.421053	0.588235	0.35	0.285714	0.107143	NaN	0.105263	0.25	0	0.0869565	0.153846	0.333333	0.2	0.222222	NaN	0.0833333	NaN	0	0.130435	0.296296	0.344828	0.142857	NaN	0.565217	0.25	NaN	0.269231	0.1	NaN	0.1	NaN	0.482759	0.235294	0.117647	0.137931	0.0344828
	SR-r3	0.188746	0.45	0.222222	0.0714286	0.482143	0.280788	0.265	0.530853	0.205357	0.195614	0.291353	0.388889	0.460526	0.544118	0.175	0.285714	0.105296	NaN	0.105263	0.258333	0	0.105978	0.115385	0.372549	0.35	0.164683	1	0.0694444	0.5	0	0.103679	0.240741	0.344828	0.0714286	NaN	0.515942	0.259615	NaN	0.25	0.0844828	NaN	0.0833333	NaN	0.455665	0.217647	0.0760649	0.155172	0.0172414
[truncated: 98 more columns]
